# Supplementary material for: Associations of apolipoprotein E ε4 allele, regional cerebral blood flow, and serum liver function markers in patients with cognitive impairment
Source: Front Neurol. 2024 Apr 2;15:1345705. doi: 10.3389/fneur.2024.1345705 (PMC11018914; doi:10.3389/fneur.2024.1345705)
Supplement: Supplementary file 1 [file Table_1.xlsx]

## Sheet: Sheet1
ID	Group	Name	Genotype	Gender	Age	History of hypertension	History of diabetes mellitus	History of hyperlipidemia	History of heart disease	Family History of dementia	Years of education	Mini Mental State Examination (MMSE) full score 30, normal values: illiteracy>17, primary school>20, junior high school and above>24	Montreal Cognitive Assessment Basic Scale (MoCA-B) full score 30, normal values: illiteracy and primary school>19, middle school>22, university>24
1	1	Zheng Wenjian	E3/E4	female	71	0	0	0	0	0	6	8
2	1	Wu Kailan	E4/E4	female	71	0	0	0	0	0	null	18	17
3	1	Wang Yuzhen	E3/E4	female	65	0	0	1	0	1	9	4
4	1	Shen Xiaobi	E3/E4	female	76	1	1	1	0	0	9	28	22
5	1	Li Zhenghua	E3/E4	female	67	1	1	1	0	0	9	23	21
6	1	Yue Zhizhen	E3/E4	female	73	1	0	1	0	0	9	22	11
7	1	Fei Wanrong	E3/E4	female	65	1	0	1	0	0	12	20	13
8	1	Chen Lifen	E4/E4	female	74	1	1	1	0	0	16	21	18
9	1	Lin Zhenqiang	E3/E4	male	61	1	0	1	1	1	12	29	23
10	1	Ai Mei	E3/E4	female	48	0	0	1	0	1	9	28	26
11	1	Xue Yuanfang	E3/E4	female	51	0	0	0	0	1	9	30	28
12	1	Li Yue-e	E2/E4	female	73	1	0	1	1	0	15	25	24
13	1	Dai Zhixian	E3/E4	male	66	0	0	0	0	1	15	28	28
14	2	Luo Xingyuan	E3/E3	male	65	0	0	0	0	0	16	25	12
15	2	Huang Guilan	E3/E3	female	52	0	1	0	0	0	6	11	2
16	2	Shen Yuwen	E3/E3	male	67	0	0	1	0	1	null	10
17	2	Huang Shaoxiong	E3/E3	male	44	0	1	1	0	0	15	5
18	2	Zhang Shaoqing	E3/E3	male	77	0	0	0	0	0	1	6
19	2	Huang Peiyin	E3/E3	female	62	1	0	1	0	0	6	7
20	2	Lin Yue-e	E3/E3	female	74	0	0	1	0	0	16	29	23
21	2	Zou Aiqing	E3/E3	male	78	1	1	0	1	0	null	25
22	2	Chen Beidai	E3/E3	male	73	0	0	0	1	0	null	24
23	2	Niu Qizhen	E3/E3	female	80	1	0	1	0	0	14	30	25
24	2	Wang Jingfang	E3/E3	female	71	1	0	1	1	0	10	25	21
25	2	Li Suyuan	E3/E3	female	79	0	0	1	0	0	16	24	19
26	2	Chen Xiuxia	E3/E3	female	82	1	0	1	1	0	12	25	18
27	2	Xiong Zeke	E3/E3	male	71	1	1	0	1	0	3	28	19
28	2	Liu Jiayu	E3/E3	female	69	1	0	1	0	0	6	27	19
29	2	Zheng Tao	E3/E3	female	52	0	0	1	0	0	16	30	28
30	2	Cai Daqun	E3/E3	male	71	0	0	0	0	0	12	28	26
