# Supplementary material for: Associations of apolipoprotein E ε4 allele, regional cerebral blood flow, and serum liver function markers in patients with cognitive impairment
Source: Front Neurol. 2024 Apr 2;15:1345705. doi: 10.3389/fneur.2024.1345705 (PMC11018914; doi:10.3389/fneur.2024.1345705)
Supplement: Supplementary file 3 [file Table_3.xlsx]

## Sheet: Sheet1
ID	Group	Name	Genotype	Left temporal cortex	Right temporal cortex	Left medial temporal cortex	Right medial temporal cortex	Left lateral temporal cortex	Right lateral temporal cortex	Left parietal cortex	Right parietal cortex	Left occipital cortex	Right occipital cortex	Left orbitofrontal cortex	Right orbitofrontal cortex	Left frontal cortex	Right frontal cortex	Left sensorimotor cortex	Right sensorimotor cortex	Left precuneus gyrus	Right precuneus gyrus	Left gyrus rectus	Right gyrus rectus	Left anterior cingulate gyrus	Right anterior cingulate gyrus	Left posterior cingulate gyrus	Right posterior cingulate gyrus	Left thalamus	Right thalamus	Left cerebellum	Right cerebellum
1	1	Zheng Wenjian	E3/E4	1.0587	1.0078	1.2575	1.2557	1.0327	0.9423	0.4115	0.8808	1.1023	1.3701	1.2373	1.3047	0.8087	1.0787	0.4288	0.8068	0.5445	0.9212	1.3577	1.0443	1.5819	0.9176	1.0707	0.7681	1.5538	1.6015	1.1148	1.1148
2	1	Wu Kailan	E4/E4	1.2826	1.2499	1.5533	1.251	1.2818	1.3602	0.592	0.6329	0.9169	0.8212	1.0302	1.1063	0.929	1.0026	0.5704	0.5412	0.6624	0.5854	1.1184	1.1558	2.1571	1.9292	1.3706	1.263	1.0222	0.7339	0.7711	0.7711
3	1	Wang Yuzhen	E3/E4	1.0971	1.0084	1.5005	1.0943	0.931	0.9736	0.6717	0.5873	1.2719	1.0359	0.7681	0.7746	0.8953	0.844	0.7755	0.6772	0.6981	0.5275	0.8021	0.8147	1.1794	1.3346	0.7399	0.6411	1.142	0.8081	1.574	1.574
4	1	Shen Xiaobi	E3/E4	1.456	1.0211	2.1233	1.4223	1.4192	0.9836	0.7806	0.7411	1.3237	1.1236	1.0363	0.6541	0.7351	0.8044	0.2705	0.3568	1.0239	1.098	1.4662	1.0204	2.8361	2.9377	1.3854	1.5079	1.3862	1.0946	0.5008	0.5008
5	1	Li Zhenghua	E3/E4	1.5171	0.7967	1.9067	2.4632	1.5035	0.4375	0.7157	0.5075	1.3939	1.6625	1.4084	1.4091	0.9421	0.7492	0.4214	0.348	0.8878	1.1238	1.8093	1.2013	2.0957	1.6097	1.176	1.1994	1.1776	1.0701	1.0043	1.0043
6	1	Yue Zhizhen	E3/E4	1.6016	1.7354	2.0484	2.0443	1.6159	1.8497	0.4169	0.4815	1.0886	1.1459	1.8388	1.3794	0.7024	0.586	0.1556	0.0719	0.733	1.2817	2.3959	1.7172	0.7944	0.962	0.7397	0.5559	3.063	3.1625	0.6432	0.6432
7	1	Fei Wanrong	E3/E4	1.021	1.0025	1.1471	1.0914	0.9737	0.9959	0.6574	1.0136	1.0176	1.0795	0.8911	1.0577	1.012	1.1406	0.6657	1.0253	0.6816	1.0289	1.0596	1.1592	1.4364	1.2774	1.1435	1.0002	1.1975	1.6936	0.7582	0.7582
8	1	Chen Lifen	E4/E4	1.5683	1.7495	1.3119	1.9224	1.7066	1.7929	0.4563	0.3482	0.7554	0.9177	1.2605	1.3233	0.7215	0.6213	0.3248	0.172	0.457	0.4899	1.9645	1.5653	1.4974	1.6996	0.96	1.0869	0.7953	0.3559	1.4259	1.4259
9	1	Lin Zhenqiang	E3/E4	1.2115	1.3794	2.1846	1.8548	0.969	1.2701	0.4391	0.5694	1.1877	1.2439	1.2759	1.2352	0.7979	0.8559	0.4486	0.5045	0.646	0.6688	1.2904	1.4218	1.6511	1.6131	1.1037	1.0563	1.4346	1.4789	0.981	0.981
10	1	Ai Mei	E3/E4	1.0877	1.1759	1.1844	1.2013	1.0613	1.1841	0.7609	0.7571	1.3572	1.4808	0.9399	1.0096	0.7398	0.7568	0.6102	0.5675	0.7371	0.8694	1.1016	0.8161	1.001	0.9917	0.9038	1.0643	1.162	1.2131	1.3756	1.3756
11	1	Xue Yuanfang	E3/E4	1.3405	1.1287	1.5554	1.1874	1.335	1.1327	0.6938	0.8692	1.3404	1.2823	1.3247	1.1633	0.7354	0.8027	0.424	0.6156	0.8753	1.0458	1.3651	1.2356	1.3206	1.0592	1.0422	0.8696	1.2361	1.2266	0.9608	0.9608
12	1	Li Yue-e	E2/E4	1.253	1.2819	1.7606	1.6904	1.1521	1.173	0.8174	0.8211	1.3326	1.2964	1.2015	1.1509	0.8164	0.8586	0.5133	0.5064	1.1311	1.0805	1.2066	1.2109	1.3723	1.431	1.2601	1.0888	1.6993	1.6686	0.6262	0.6262
13	1	Dai Zhixian	E3/E4	1.2393	1.2415	1.9784	1.5888	1.1822	1.2174	0.7649	0.7875	0.6718	0.845	1.1999	1.1674	1.0046	0.9455	0.8845	0.8393	0.6023	0.6105	1.448	1.5604	1.4819	1.4445	1.2686	1.3975	0.4179	0.8399	1.0397	1.0397
14	2	Luo Xingyuan	E3/E3	1.0202	1.1434	1.0296	1.0863	0.996	1.1899	0.6646	0.821	1.0339	1.2071	0.991	1.1062	0.8438	0.891	0.5767	0.5813	0.6106	0.8618	1.2812	1.1099	1.2816	1.3206	0.8858	1.1558	1.056	1.2376	1.2314	1.2314
15	2	Huang Guilan	E3/E3	1.0078	1.4009	1.4261	1.4029	0.9182	1.5165	0.558	0.7334	0.9066	1.1638	1	1.4727	0.7835	1.015	0.5742	0.6786	0.4558	0.6288	1.1751	1.3688	1.3736	1.6361	1.1562	1.2741	1.1772	1.3789	1.1208	1.1208
16	2	Shen Yuwen	E3/E3	1.3243	2.0237	1.4658	2.0224	1.3444	2.0914	0.4849	0.4912	0.4695	0.5055	1.3711	1.2388	0.9018	0.857	0.5432	0.399	0.3391	0.5887	2.0047	2.2469	1.8038	2.4589	1.2491	1.3936	0.2049	0.4364	1.4421	1.4421
17	2	Huang Shaoxiong	E3/E3	1.7452	2.0341	2.0645	2.3329	1.7955	2.192	0.3764	0.5327	0.6182	0.6996	1.2367	1.101	0.7874	0.7166	0.4793	0.5696	0.2451	0.331	2.0575	2.2696	2.6036	1.8398	0.8145	0.909	0.6467	0.5049	1.4935	1.4935
18	2	Zhang Shaoqing	E3/E3	0.9517	1.2326	1.466	1.2231	0.9239	1.3652	0.7291	0.8759	1.1988	1.1084	1.0141	1.019	0.7851	0.9819	0.5378	0.7162	0.7238	0.8107	0.834	0.9482	1.7266	2.2841	1.2238	1.4804	1.3166	0.6174	0.8335	0.8335
19	2	Huang Peiyin	E3/E3	1.4298	1.5515	1.8605	1.9667	1.4224	1.5921	0.489	0.5632	0.7573	0.5348	1.2147	1.5415	0.9298	1.0883	0.5668	0.7173	0.4802	0.5561	2.2636	1.2411	2.162	1.6542	1.1626	1.5464	0.7778	0.727	0.8445	0.8445
20	2	Lin Yue-e	E3/E3	1.331	1.0878	1.5916	1.2067	1.3283	1.087	0.8509	0.9731	0.8999	1.0258	1.0462	1.0752	0.9715	0.9928	0.7415	0.8222	0.8268	1.0932	1.8267	0.9972	2.0347	1.2145	1.2856	0.9886	0.3913	0.7896	0.7691	0.7691
21	2	Zou Aiqing	E3/E3	1.3568	1.5143	1.7354	1.6636	1.2718	1.5366	0.5714	0.7503	0.9208	1.1046	0.9386	1.2069	0.5261	0.7797	0.3159	0.5099	0.6126	0.7101	1.747	1.2761	1.2495	1.1952	0.8065	0.9845	0.6158	0.892	1.427	1.427
22	2	Chen Beidai	E3/E3	1.0619	1.0417	1.0071	0.741	1.1211	1.178	0.7545	0.6945	0.8974	0.9076	1.1448	1.0537	1.0936	0.9658	0.9061	0.7262	0.627	0.7005	1.0016	0.7795	1.2509	1.2279	1.3029	1.3253	0.8467	0.8413	1.2451	1.2451
23	2	Niu Qizhen	E3/E3	1.216	1.3006	1.5841	1.7445	1.2251	1.3068	0.662	0.7586	0.7801	1.0381	1.2624	1.2512	0.8677	0.9057	0.5297	0.6404	0.6736	0.8133	1.2073	1.1674	1.6586	1.6002	1.1094	1.238	0.7095	1.0124	1.0207	1.0207
24	2	Wang Jingfang	E3/E3	1.216	1.1676	2.0225	1.972	1.2132	1.1762	0.5701	0.6892	0.6158	0.4633	1.0146	0.9625	0.8717	1.0206	0.4009	0.6491	0.5428	0.5312	0.9859	0.6404	3.0558	3.3554	0.8859	1.6174	0.9929	1.2523	0.8573	0.8573
25	2	Li Suyuan	E3/E3	0.9805	1.1062	1.2687	1.274	0.9169	1.0851	0.7021	0.7985	1.1985	1.2814	0.9592	1.0314	0.8598	0.9364	0.7183	0.7775	0.7233	0.8064	1.0798	1.0485	1.133	1.1227	1.1126	1.1454	1.144	1.2608	1.2219	1.2219
26	2	Chen Xiuxia	E3/E3	2.0988	2.1477	2.1205	2.1985	2.1352	2.1779	0.3383	0.3921	0.8591	0.9546	0.9357	0.9043	0.3594	0.4108	0.1409	0.0817	0.3437	0.6404	2.5376	1.9856	1.1869	1.4622	0.3018	0.5246	0.3855	0.7978	1.7237	1.7237
27	2	Xiong Zeke	E3/E3	1.6846	1.3089	1.7719	1.3664	1.7808	1.3797	0.5094	0.6775	0.875	0.996	1.2247	1.0145	0.6668	0.6967	0.3893	0.4961	0.605	0.5343	1.6499	1.4393	1.6321	1.2984	1.4516	1.271	0.9801	0.6838	1.5308	1.5308
28	2	Liu Jiayu	E3/E3	1.2369	1.3203	1.445	1.5031	1.2481	1.361	0.5838	0.7136	1.0692	0.9527	1.0968	1.2473	0.8889	0.9412	0.5365	0.6217	0.7263	0.5346	1.5733	1.3429	1.9061	1.8578	1.0368	1.1349	0.7292	0.9561	1.0073	1.0073
29	2	Zheng Tao	E3/E3	0.9495	1.0392	0.924	1.0554	0.9485	1.0327	0.9088	0.9364	1.4548	1.4474	0.9225	0.9761	0.7739	0.8309	0.7269	0.735	1.0537	1.0551	0.9008	0.7855	1.0769	1.0472	1.1227	0.9912	0.8837	0.8939	1.1574	1.1574
30	2	Cai Daqun	E3/E3	1.0924	1.2548	1.1517	1.4449	1.1566	1.2621	0.8374	0.8435	0.9109	0.891	0.8947	0.9915	1.0434	1.0185	0.8684	0.8413	0.595	1.0201	1.0617	1.0662	1.6917	1.5914	1.0177	1.5865	0.3528	0.7542	0.8312	0.8312
