# Supplementary material for: Associations of apolipoprotein E ε4 allele, regional cerebral blood flow, and serum liver function markers in patients with cognitive impairment
Source: Front Neurol. 2024 Apr 2;15:1345705. doi: 10.3389/fneur.2024.1345705 (PMC11018914; doi:10.3389/fneur.2024.1345705)
Supplement: Supplementary file 4 [file Table_4.xlsx]

## Sheet: Sheet1
ID	Group	Name	Genotype	Total protein (TP)（65-85g/L）	Albumin (ALB)（40-55g/L）	Globin (GLB)（20-40g/L）	the ratio of albumin to globin A/G（1.20-2.40）	Total bilirubin (TB)（5.1-19ｕmol/L）	Direct bilirubin (DB)（1.7-6.8ｕmol/L）	Indirect bilirubin (IB)（<17.6ｕmol/L）	Alanine transaminase (ALT)（7-40U/L）	γ-glutamyl transpeptidase (GGT)（7-45U/L）	Alkaline phosphatase (ALP)（40.0-150.0）	Aspartate aminotransferase (AST)（13-35U/L）	AST/ALT
1	1	Zheng Wenjian	E3/E4	73.1	39.8	33.3	1.1952	20.0	3.2	16.8	14	9	149	20	1.42857
2	1	Wu Kailan	E4/E4	67.1	38.4	28.7	1.33798	7.8	3.0	4.8	14	36	49	18	1.28571
3	1	Wang Yuzhen	E3/E4	78.5	45.0	33.5	1.34328	9.17	2.16	7.0	25.7	62.4	193.3	24.3	0.945525
4	1	Shen Xiaobi	E3/E4	67.8	34.7	33.1	1.04834	9.1	4.0	5.1	15	25	70	12	0.8
5	1	Li Zhenghua	E3/E4	66.1	43.3	22.8	1.89912	4.59	2.49	2.1	20.6	15.4	53.9	20.5	0.995146
6	1	Yue Zhizhen	E3/E4	63.4	38.0	25.4	1.49606	4.5	1.8	2.7	19	26	87	24	1.26316
7	1	Fei Wanrong	E3/E4	70.6	39.2	31.4	1.24841	9.7	3.5	6.2	42	11	68	32	0.761905
8	1	Chen Lifen	E4/E4	67.3	42.0	25.3	1.66008	10.94	2.38	8.5	23.8	24.7	57.9	19.0	0.798319
9	1	Lin Zhenqiang	E3/E4	72.5	36.3	36.2	1.00276	15.5	5.3	10.2	17	22	61	16	0.941176
10	1	Ai Mei	E3/E4	73.4	44.6	28.8	1.54861	6.3	2.5	3.8	9	14	55	13	1.44444
11	1	Xue Yuanfang	E3/E4	54.0	37.6	16.4	2.29268	6.50	2.15	4.3	12.5	14.5	36.3	11.8	0.944
12	1	Li Yue-e	E2/E4	67.7	41.8	25.9	1.6139	5.97	2.54	3.5	11.4	18.8	44.7	15.5	1.35965
13	1	Dai Zhixian	E3/E4	71.1	42.6	28.5	1.49474	3.4	2.1	1.3	28	29	82	28	1
14	2	Luo Xingyuan	E3/E3	71.4	37.8	33.6	1.125	6.6	3.1	3.5	22	14	73	21	0.954545
15	2	Huang Guilan	E3/E3	70.9	43.0	27.9	1.54122	16.27	3.65	12.6	15.9	22.7	70.4	19.0	1.19497
16	2	Shen Yuwen	E3/E3	70.1	41.9	28.2	1.48582	16.64	4.81	11.8	17.2	14.3	3.1	18.1	1.05233
17	2	Huang Shaoxiong	E3/E3	66.0	39.8	26.2	1.51908	13.20	4.00	9.2	131.0	29.0	48.0	59.0	0.450382
18	2	Zhang Shaoqing	E3/E3	68.6	39.4	29.2	1.34932	13.6	5.6	8.0	8	16	52	20	2.5
19	2	Huang Peiyin	E3/E3	63.6	39.6	24.0	1.65	15.41	4.02	11.4	12.5	15.2	91.3	13.2	1.056
20	2	Lin Yue-e	E3/E3	70.4	44.8	25.6	1.75	16.60	3.08	13.5	26.6	30.1	50.3	27.7	1.04135
21	2	Zou Aiqing	E3/E3	69.4	41.7	27.7	1.50542	14.63	4.91	9.7	22.7	20.9	56.6	17.1	0.753304
22	2	Chen Beidai	E3/E3	68.3	39.3	29.0	1.35517	15.50	4.10	11.4	27.2	17.3	65.4	30.6	1.125
23	2	Niu Qizhen	E3/E3	75.3	39.3	36.0	1.09167	10.6	4.2	6.4	10	19	71	16	1.6
24	2	Wang Jingfang	E3/E3	66.2	37.4	28.8	1.29861	12.67	3.99	8.7	18.9	17.8	40.9	15.2	0.804233
25	2	Li Suyuan	E3/E3	71.8	44.1	27.7	1.59206	19.36	4.30	15.1	18.6	20.4	42.5	23.7	1.27419
26	2	Chen Xiuxia	E3/E3	75.1	39.9	35.2	1.13352	11.4	3.9	7.5	24	23	93	23	0.958333
27	2	Xiong Zeke	E3/E3	74.5	38.8	35.7	1.08683	8.3	3.2	5.1	17	18	60	15	0.882353
28	2	Liu Jiayu	E3/E3	73.8	39.3	34.5	1.13913	8.2	3.2	5.0	18	19	64	17	0.944444
29	2	Zheng Tao	E3/E3	65.9	42.8	23.1	1.85281	10.44	2.42	8.0	28.4	15.1	82.5	37.1	1.30634
30	2	Cai Daqun	E3/E3	56.1	38.9	17.2	2.26163	7.44	3.21	4.2	28.3	19.5	62.5	16.4	0.579505
